# Supplementary material for: Multiple Timescale Dynamic Analysis of Functionally-Impairing Mutations in Human Ileal Bile Acid-Binding Protein
Source: Int J Mol Sci. 2022 Sep 26;23(19):11346. doi: 10.3390/ijms231911346 (PMC9569817; doi:10.3390/ijms231911346)
Supplement: Supplementary file 1 [file ijms-23-11346-s001.zip]

Archive with 1 entries (1 files):
- ijms-1917371-supplementary.pdf
